# Supplementary material for: Distinct Hepatic Metabolic Reprogramming in Acute and Chronic Sleep Deprivation and the Protective Effects of the Chalcone Analogue TAK
Source: Int J Mol Sci. 2025 Apr 8;26(8):3485. doi: 10.3390/ijms26083485 (PMC12027424; doi:10.3390/ijms26083485)
Supplement: Supplementary file 1 [file ijms-26-03485-s001.zip]

Archive with 1 entries (1 files):
- ijms-3500167-supplementary.pdf
